# Supplementary material for: Molecular Action Mechanism of Coixol from Soft-Shelled Adlay on Tyrosinase: The Future of Cosmetics
Source: Molecules. 2022 Jul 20;27(14):4626. doi: 10.3390/molecules27144626 (PMC9325028; doi:10.3390/molecules27144626)
Supplement: Supplementary file 1 [file molecules-27-04626-s001.zip]

Archive with 1 entries (1 files):
- molecules-1790705-supplementary.pdf
